# Supplementary material for: The Coordinated Interplay Between MMP13 and Pro-Migratory MMPs in Collective Cell Migration of Zebrafish Keratocytes
Source: Int J Mol Sci. 2025 Nov 19;26(22):11192. doi: 10.3390/ijms262211192 (PMC12652764; doi:10.3390/ijms262211192)
Supplement: Supplementary file 1 [file ijms-26-11192-s001.zip]

Archive with 1 entries (1 files):
- Supplemental Figures 1 and 2.pptx
